# Supplementary material for: Trends in the Ophthalmic Workforce and Eye Care Infrastructure in South India: Cross-Sectional Questionnaire Study
Source: Online J Public Health Inform. 2024 Jan 9;16:e50921. doi: 10.2196/50921 (PMC10805243; doi:10.2196/50921)
Supplement: Multimedia Appendix 2 [file ojphi_v16i1e50921_app2.xlsx]

## Sheet: Sheet1
FACILITIES			DATE	NON-PAYING(FREE)		YES	INTERNATIONAL NGO	SKILL LEVEL		NUMBERS		Sq Ft		EMR	2		YESNO	VISION	RATINGS		DEATH	CATARACT	TREATMENT		GOVERNAMENT OF INDIA		0 TO 1000
Pt.CARE			231	SUBSIDIZED		NO	LOCAL NGO	GOOD		0		1 Sq Ft		MANUAL	0.02		0	DISTANT VISION	EXCELLENT		BEFORE DEATH	A WHITE SPOT	BY MEDICINE	PERMANENT	GOVERNAMENT OF STATE		1000 TO 10,000			0-100		0 TO 10	0-500	0-501
EYE BANK			1701	PAYING	SATISFACTION	LEVELS	PHILANTHROPIST	AVERAGE		1		2 Sq Ft	MONTHS		0.03		NO	NEAR VISION	VERY GOOD	EXAMINEDBY	AFTER DEATH WITHIN 6 HOURS	A LENS CHANGE WHERE LENS BECOMES OPAQUE	BY SURGERY	TEMPORARY	OTHER GOVERNAMENT AGENCY		10,000 TO 20,000			100-200		11 TO 50	500-1000	500-1001
Edu & TRAINING			1702	OTHERS	VERY SATISFIED	EXCELLENT		POOR		2		3 Sq Ft	0 TO 3 MONTHS		0.04			BOTH	GOOD	OPTHALMOLOGIST	AFTER DEATH WITHIN 12 HOURS	WHITE MEMBRANE GROWING OVER THE EYE	DON’T KNOW				20,000 TO 30,000			200-300		51 TO 100	1000-1500	1000-1501
OTHERS			1703		SATISFIED	GOOD				3		4 Sq Ft	3 TO 6 MONTHS		0.05				BAD	GENERAL PHYSICIAN	AFTER DEATH WITHIN A DAY	AN AGE RELATED PROCESS LEADING DECREASE IN VISION	OTHERS				30,000 TO 40,000			300-400		101 TO 200	1500-2000	1500-2001
			1704		NOT SATISFIED	SATISFIED				4		5 Sq Ft	6 MONTHS TO 1 YEAR		0.06				WORSE	PHYSICIAN OF ALTERNATE MEDICAL SYSTEM	DON’T KNOW						40,000 TO 50,000			400-500		201 TO 300	2000-2500	2000-2501
			1705		USELESS	NOT SATISFIED				5		6 Sq Ft	MORE THAN>>1 YEAR		0.07					UNQUALIFIED OR TRADITIONAL HEALER							50,000 TO 60,000			500-600		301 TO 400	2500-3000	2500-3001
			1706							6		7 Sq Ft			0.08												60,000 TO 70,000			600-700		401 TO 500	3000-3500	3000-3501
			1707							7		8 Sq Ft			0.09												70,000 TO 80,000			700-800		501 TO 600	3500-4000	3500-4001
			1708							8		9 Sq Ft			0.1												80,000 TO 90,000			800-900		601 TO 700	4000-4500	4000-4501
			1709							9		10 Sq Ft			0.11												90000 TO 1,00,000			900-1000		701 TO 800	4500-5000	4500-5001
			1710							10		11 Sq Ft			0.12												1,00,000 TO 110,000			1000-1100		801 TO 900	5000-5500	5000-5501
			1711							11		12 Sq Ft			0.13												110,000 TO 120,000			1100-1200		901 TO 1000	5500-6000	5500-6001
			1712							12		13 Sq Ft			0.14												120,000 TO 130,000			1200-1300		1001 TO 1100	6000-6500	6000-6501
			1713							13		14 Sq Ft			0.15												130,000 TO 140,000			1300-1400		1101 TO 1200	6500-7000	6500-7001
			1714							14		15 Sq Ft			0.16												140,000 TO 150,000			1400-1500		1201 TO 1300	7000-7500	7000-7501
			1715							15		16 Sq Ft			0.17												150,000 TO 160,000			1500-1600		1301 TO 1400	7500-8000	7500-8001
			1716							16		17 Sq Ft			0.18												160,000 TO 170,000			1600-1700		1401 TO 1500	8000-8500	8000-8501
			1717							17		18 Sq Ft			0.19												170,000 TO 180,000			1700-1800		1501 TO 1600	8500-9000	8500-9001
			1718							18		19 Sq Ft			0.2												180,000 TO 190,000			1800-1900		1601 TO 1700	9000-9500	9000-9501
			1719							19		20 Sq Ft			0.21												190,000 TO 2,00,000			1900-2000		1701 TO 1800	9500-10,000	9500-10,001
			1720							20		21 Sq Ft			0.22												ABOVE > 2,00,000			2000-2100		1801 TO 1900	ABOVE 10,000	10,000-20,000
			1721							21		22 Sq Ft			0.23															2100-2200		1901 TO 2000		20,000-30,000
			1722							22		23 Sq Ft			0.24															2200-2300		2001 TO 2100		30,000-40,000
			1723							23		24 Sq Ft			0.25															2300-2400		2101 TO 2200		40,000-50,000
			1724							24		25 Sq Ft			0.26															2400-2500		2201 TO 2300		50,000-60,000
			1725							25		26 Sq Ft			0.27															2500-2600		2301 TO 2400		60000-70000
			1726							26		27 Sq Ft			0.28															2600-2700		2401 TO 2500		70,000-80,000
			1727							27		28 Sq Ft			0.29															2700-2800		2501 TO 2600		80,000-90,000
			1728							28		29 Sq Ft			0.3															2800-2900		2601 TO 2700		90,000-1 LAKH
			1729							29		30 Sq Ft			0.31															2900-3000		2701 TO 2800		MORE THAN 1 LAKH Sq.Ft
			1730							30		31 Sq Ft			0.32															3000-3100		2801 TO 2900
			1731							31		32 Sq Ft			0.33															3100-3200		2901 TO 3000
			1732							32		33 Sq Ft			0.34															3200-3300		3001 TO 3100
			1733							33		34 Sq Ft			0.35															3300-3400		3101 TO 3200
			1734							34		35 Sq Ft			0.36															3400-3500		3201 TO 3300
			1735							35		36 Sq Ft			0.37															3500-3600		3301 TO 3400
			1736							36		37 Sq Ft			0.38															3600-3700		3401 TO 3500
			1737							37		38 Sq Ft			0.39															3700-3800		3501 TO 3600
			1738							38		39 Sq Ft			0.4															3800-3900		3601 TO 3700
			1739							39		40 Sq Ft			0.41															4000-4100		3701 TO 3800
			1740							40		41 Sq Ft			0.42															4100-4200		3801 TO 3900
			1741							41		42 Sq Ft			0.43															4200-4300		3901 TO 4000
			1742							42		43 Sq Ft			0.44															4300-4400		4001 TO 4100
			1743							43		44 Sq Ft			0.45															4400-4500		4101 TO 4200
			1744							44		45 Sq Ft			0.46															4500-4600		4201 TO 4300
			1745							45		46 Sq Ft			0.47															4600-4700		4301 TO 4400
			1746							46		47 Sq Ft			0.48															4700-4800		4401 TO 4500
			1747							47		48 Sq Ft			0.49															4800-4900		4501 TO 4600
			1748							48		49 Sq Ft			0.5															4900-5000		4601 TO 4700
			1749							49		50 Sq Ft			0.51															5000-5100		4701 TO 4800
			1750							50		51 Sq Ft			0.52															5100-5200		4801 TO 4900
			1751							51		52 Sq Ft			0.53															5200-5300		4901 TO 5000
			1752							52		53 Sq Ft			0.54															5300-5400		5001 TO 5100
			1753							53		54 Sq Ft			0.55															5400-5500		5101 TO 5200
			1754							54		55 Sq Ft			0.56															5500-5600		5201 TO 5300
			1755							55		56 Sq Ft			0.57															5600-5700		5301 TO 5400
			1756							56		57 Sq Ft			0.58															5700-5800		5401 TO 5500
			1757							57		58 Sq Ft			0.59															5800-5900		5501 TO 5600
			1758							58		59 Sq Ft			0.6															5900-6000		5601 TO 5700
			1759							59		60 Sq Ft			0.61															6000-6100		5701 TO 5800
			1760							60		61 Sq Ft			0.62															6100-6200		5801 TO 5900
			1761							61		62 Sq Ft			0.63															6200-6300		5901 TO 6000
			1762							62		63 Sq Ft			0.64															6300-6400		6001 TO 6100
			1763							63		64 Sq Ft			0.65															6400-6500		6101 TO 6200
			1764							64		65 Sq Ft			0.66															6500-6600		6201 TO 6300
			1765							65		66 Sq Ft			0.67															6600-6700		6301 TO 6400
			1766							66		67 Sq Ft			0.68															6700-6800		6401 TO 6500
			1767							67		68 Sq Ft			0.69															6800-6900		6501 TO 6600
			1768							68		69 Sq Ft			0.7															6900-7000		6601 TO 6700
			1769							69		70 Sq Ft			0.71															7000-7100		6701 TO 6800
			1770							70		71 Sq Ft			0.72															7100-7200		6801 TO 6900
			1771							71		72 Sq Ft			0.73															7200-7300		6901 TO 7000
			1772							72		73 Sq Ft			0.74															7300-7400		7001 TO 7100
			1773							73		74 Sq Ft			0.75															7400-7500		7101 TO 7200
			1774							74		75 Sq Ft			0.76															7500-7600		7201 TO 7300
			1775							75		76 Sq Ft			0.77															7600-7700		7301 TO 7400
			1776							76		77 Sq Ft			0.78															7700-7800		7401 TO 7500
			1777							77		78 Sq Ft			0.79															7800-7900		7501 TO 7600
			1778							78		79 Sq Ft			0.8															7900-8000		7601 TO 7700
			1779							79		80 Sq Ft			0.81															8000-8100		7701 TO 7800
			1780							80		81 Sq Ft			0.82															8100-8200		7801 TO 7900
			1781							81		82 Sq Ft			0.83															8200-8300		7901 TO 8000
			1782							82		83 Sq Ft			0.84															8300-8400		8001 TO 8100
			1783							83		84 Sq Ft			0.85															8400-8500		8101 TO 8200
			1784							84		85 Sq Ft			0.86															8500-8600		8201 TO 8300
			1785							85		86 Sq Ft			0.87															8600-8700		8301 TO 8400
			1786							86		87 Sq Ft			0.88															8700-8800		8401 TO 8500
			1787							87		88 Sq Ft			0.89															8800-8900		8501 TO 8600
			1788							88		89 Sq Ft			0.9															8900-9000		8601 TO 8700
			1789							89		90 Sq Ft			0.91															9000-9100		8701 TO 8800
			1790							90		91 Sq Ft			0.92															9100-9200		8801 TO 8900
			1791							91		92 Sq Ft			0.93															9200-9300		8901 TO 9000
			1792							92		93 Sq Ft			0.94															9300-9400		9001 TO 9100
			1793							93		94 Sq Ft			0.95															9400-9500		9101 TO 9200
			1794							94		95 Sq Ft			0.96															9500-9600		9201 TO 9300
			1795							95		96 Sq Ft			0.97															9600-9700		9301 TO 9400
			1796							96		97 Sq Ft			0.98															9700-9800		9401 TO 9500
			1797							97		98 Sq Ft			0.99															9800-9900		9501 TO 9600
			1798							98		99 Sq Ft			1															9900-10,000		9601 TO 9700
			1799							99		100 Sq Ft																		ABOVE 10,000		9701 TO 9800
			1800							100		101 Sq Ft																				9801 TO 9900
			1801							101		102 Sq Ft																				9901 TO 10,000
			1802							102		103 Sq Ft																				ABOVE 10,000
			1803							103		104 Sq Ft
			1804							104		105 Sq Ft
			1805							105		106 Sq Ft
			1806							106		107 Sq Ft
			1807							107		108 Sq Ft
			1808							108		109 Sq Ft
			1809							109		110 Sq Ft
			1810							110		111 Sq Ft
			1811							111		112 Sq Ft
			1812							112		113 Sq Ft
			1813							113		114 Sq Ft
			1814							114		115 Sq Ft
			1815							115		116 Sq Ft
			1816							116		117 Sq Ft
			1817							117		118 Sq Ft
			1818							118		119 Sq Ft
			1819							119		120 Sq Ft
			1820							120		121 Sq Ft
			1821							121		122 Sq Ft
			1822							122		123 Sq Ft
			1823							123		124 Sq Ft
			1824							124		125 Sq Ft
			1825							125		126 Sq Ft
			1826							126		127 Sq Ft
			1827							127		128 Sq Ft
			1828							128		129 Sq Ft
			1829							129		130 Sq Ft
			1830							130		131 Sq Ft
			1831							131		132 Sq Ft
			1832							132		133 Sq Ft
			1833							133		134 Sq Ft
			1834							134		135 Sq Ft
			1835							135		136 Sq Ft
			1836							136		137 Sq Ft
			1837							137		138 Sq Ft
			1838							138		139 Sq Ft
			1839							139		140 Sq Ft
			1840							140		141 Sq Ft
			1841							141		142 Sq Ft
			1842							142		143 Sq Ft
			1843							143		144 Sq Ft
			1844							144		145 Sq Ft
			1845							145		146 Sq Ft
			1846							146		147 Sq Ft
			1847							147		148 Sq Ft
			1848							148		149 Sq Ft
			1849							149		150 Sq Ft
			1850							150		151 Sq Ft
			1851							151		152 Sq Ft
			1852							152		153 Sq Ft
			1853							153		154 Sq Ft
			1854							154		155 Sq Ft
			1855							155		156 Sq Ft
			1856							156		157 Sq Ft
			1857							157		158 Sq Ft
			1858							158		159 Sq Ft
			1859							159		160 Sq Ft
			1860							160		161 Sq Ft
			1861							161		162 Sq Ft
			1862							162		163 Sq Ft
			1863							163		164 Sq Ft
			1864							164		165 Sq Ft
			1865							165		166 Sq Ft
			1866							166		167 Sq Ft
			1867							167		168 Sq Ft
			1868							168		169 Sq Ft
			1869							169		170 Sq Ft
			1870							170		171 Sq Ft
			1871							171		172 Sq Ft
			1872							172		173 Sq Ft
			1873							173		174 Sq Ft
			1874							174		175 Sq Ft
			1875							175		176 Sq Ft
			1876							176		177 Sq Ft
			1877							177		178 Sq Ft
			1878							178		179 Sq Ft
			1879							179		180 Sq Ft
			1880							180		181 Sq Ft
			1881							181		182 Sq Ft
			1882							182		183 Sq Ft
			1883							183		184 Sq Ft
			1884							184		185 Sq Ft
			1885							185		186 Sq Ft
			1886							186		187 Sq Ft
			1887							187		188 Sq Ft
			1888							188		189 Sq Ft
			1889							189		190 Sq Ft
			1890							190		191 Sq Ft
			1891							191		192 Sq Ft
			1892							192		193 Sq Ft
			1893							193		194 Sq Ft
			1894							194		195 Sq Ft
			1895							195		196 Sq Ft
			1896							196		197 Sq Ft
			1897							197		198 Sq Ft
			1898							198		199 Sq Ft
			1899							199		200 Sq Ft
			1900							200		201 Sq Ft
			1901							201		202 Sq Ft
			1902							202		203 Sq Ft
			1903							203		204 Sq Ft
			1904							204		205 Sq Ft
			1905							205		206 Sq Ft
			1906							206		207 Sq Ft
			1907							207		208 Sq Ft
			1908							208		209 Sq Ft
			1909							209		210 Sq Ft
			1910							210		211 Sq Ft
			1911							211		212 Sq Ft
			1912							212		213 Sq Ft
			1913							213		214 Sq Ft
			1914							214		215 Sq Ft
			1915							215		216 Sq Ft
			1916							216		217 Sq Ft
			1917							217		218 Sq Ft
			1918							218		219 Sq Ft
			1919							219		220 Sq Ft
			1920							220		221 Sq Ft
			1921							221		222 Sq Ft
			1922							222		223 Sq Ft
			1923							223		224 Sq Ft
			1924							224		225 Sq Ft
			1925							225		226 Sq Ft
			1926							226		227 Sq Ft
			1927							227		228 Sq Ft
			1928							228		229 Sq Ft
			1929							229		230 Sq Ft
			1930							230		231 Sq Ft
			1931							231		232 Sq Ft
			1932							232		233 Sq Ft
			1933							233		234 Sq Ft
			1934							234		235 Sq Ft
			1935							235		236 Sq Ft
			1936							236		237 Sq Ft
			1937							237		238 Sq Ft
			1938							238		239 Sq Ft
			1939							239		240 Sq Ft
			1940							240		241 Sq Ft
			1941							241		242 Sq Ft
			1942							242		243 Sq Ft
			1943							243		244 Sq Ft
			1944							244		245 Sq Ft
			1945							245		246 Sq Ft
			1946							246		247 Sq Ft
			1947							247		248 Sq Ft
			1948							248		249 Sq Ft
			1949							249		250 Sq Ft
			1950							250		251 Sq Ft
			1951							251		252 Sq Ft
			1952							252		253 Sq Ft
			1953							253		254 Sq Ft
			1954							254		255 Sq Ft
			1955							255		256 Sq Ft
			1956							256		257 Sq Ft
			1957							257		258 Sq Ft
			1958							258		259 Sq Ft
			1959							259		260 Sq Ft
			1960							260		261 Sq Ft
			1961							261		262 Sq Ft
			1962							262		263 Sq Ft
			1963							263		264 Sq Ft
			1964							264		265 Sq Ft
			1965							265		266 Sq Ft
			1966							266		267 Sq Ft
			1967							267		268 Sq Ft
			1968							268		269 Sq Ft
			1969							269		270 Sq Ft
			1970							270		271 Sq Ft
			1971							271		272 Sq Ft
			1972							272		273 Sq Ft
			1973							273		274 Sq Ft
			1974							274		275 Sq Ft
			1975							275		276 Sq Ft
			1976							276		277 Sq Ft
			1977							277		278 Sq Ft
			1978							278		279 Sq Ft
			1979							279		280 Sq Ft
			1980							280		281 Sq Ft
			1981							281		282 Sq Ft
			1982							282		283 Sq Ft
			1983							283		284 Sq Ft
			1984							284		285 Sq Ft
			1985							285		286 Sq Ft
			1986							286		287 Sq Ft
			1987							287		288 Sq Ft
			1988							288		289 Sq Ft
			1989							289		290 Sq Ft
			1990							290		291 Sq Ft
			1991							291		292 Sq Ft
			1992							292		293 Sq Ft
			1993							293		294 Sq Ft
			1994							294		295 Sq Ft
			1995							295		296 Sq Ft
			1996							296		297 Sq Ft
			1997							297		298 Sq Ft
			1998							298		299 Sq Ft
			1999							299		300 Sq Ft
			2000							300		301 Sq Ft
			2001							301		302 Sq Ft
			2002							302		303 Sq Ft
			2003							303		304 Sq Ft
			2004							304		305 Sq Ft
			2005							305		306 Sq Ft
			2006							306		307 Sq Ft
			2007							307		308 Sq Ft
			2008							308		309 Sq Ft
			2009							309		310 Sq Ft
			2010							310		311 Sq Ft
			2011							311		312 Sq Ft
			2012							312		313 Sq Ft
			2013							313		314 Sq Ft
										314		315 Sq Ft
										315		316 Sq Ft
										316		317 Sq Ft
										317		318 Sq Ft
										318		319 Sq Ft
										319		320 Sq Ft
										320		321 Sq Ft
										321		322 Sq Ft
										322		323 Sq Ft
										323		324 Sq Ft
										324		325 Sq Ft
										325		326 Sq Ft
										326		327 Sq Ft
										327		328 Sq Ft
										328		329 Sq Ft
										329		330 Sq Ft
										330		331 Sq Ft
										331		332 Sq Ft
										332		333 Sq Ft
										333		334 Sq Ft
										334		335 Sq Ft
										335		336 Sq Ft
										336		337 Sq Ft
										337		338 Sq Ft
										338		339 Sq Ft
										339		340 Sq Ft
										340		341 Sq Ft
										341		342 Sq Ft
										342		343 Sq Ft
										343		344 Sq Ft
										344		345 Sq Ft
										345		346 Sq Ft
										346		347 Sq Ft
										347		348 Sq Ft
										348		349 Sq Ft
										349		350 Sq Ft
										350		351 Sq Ft
										351		352 Sq Ft
										352		353 Sq Ft
										353		354 Sq Ft
										354		355 Sq Ft
										355		356 Sq Ft
										356		357 Sq Ft
										357		358 Sq Ft
										358		359 Sq Ft
										359		360 Sq Ft
										360		361 Sq Ft
										361		362 Sq Ft
										362		363 Sq Ft
										363		364 Sq Ft
										364		365 Sq Ft
										365		366 Sq Ft
										366		367 Sq Ft
										367		368 Sq Ft
										368		369 Sq Ft
										369		370 Sq Ft
										370		371 Sq Ft
										371		372 Sq Ft
										372		373 Sq Ft
										373		374 Sq Ft
										374		375 Sq Ft
										375		376 Sq Ft
										376		377 Sq Ft
										377		378 Sq Ft
										378		379 Sq Ft
										379		380 Sq Ft
										380		381 Sq Ft
										381		382 Sq Ft
										382		383 Sq Ft
										383		384 Sq Ft
										384		385 Sq Ft
										385		386 Sq Ft
										386		387 Sq Ft
										387		388 Sq Ft
										388		389 Sq Ft
										389		390 Sq Ft
										390		391 Sq Ft
										391		392 Sq Ft
										392		393 Sq Ft
										393		394 Sq Ft
										394		395 Sq Ft
										395		396 Sq Ft
										396		397 Sq Ft
										397		398 Sq Ft
										398		399 Sq Ft
										399		400 Sq Ft
										400		401 Sq Ft
										401		402 Sq Ft
										402		403 Sq Ft
										403		404 Sq Ft
										404		405 Sq Ft
										405		406 Sq Ft
										406		407 Sq Ft
										407		408 Sq Ft
										408		409 Sq Ft
										409		410 Sq Ft
										410		411 Sq Ft
										411		412 Sq Ft
										412		413 Sq Ft
										413		414 Sq Ft
										414		415 Sq Ft
										415		416 Sq Ft
										416		417 Sq Ft
										417		418 Sq Ft
										418		419 Sq Ft
										419		420 Sq Ft
										420		421 Sq Ft
										421		422 Sq Ft
										422		423 Sq Ft
										423		424 Sq Ft
										424		425 Sq Ft
										425		426 Sq Ft
										426		427 Sq Ft
										427		428 Sq Ft
										428		429 Sq Ft
										429		430 Sq Ft
										430		431 Sq Ft
										431		432 Sq Ft
										432		433 Sq Ft
										433		434 Sq Ft
										434		435 Sq Ft
										435		436 Sq Ft
										436		437 Sq Ft
										437		438 Sq Ft
										438		439 Sq Ft
										439		440 Sq Ft
										440		441 Sq Ft
										441		442 Sq Ft
										442		443 Sq Ft
										443		444 Sq Ft
										444		445 Sq Ft
										445		446 Sq Ft
										446		447 Sq Ft
										447		448 Sq Ft
										448		449 Sq Ft
										449		450 Sq Ft
										450		451 Sq Ft
										451		452 Sq Ft
										452		453 Sq Ft
										453		454 Sq Ft
										454		455 Sq Ft
										455		456 Sq Ft
										456		457 Sq Ft
										457		458 Sq Ft
										458		459 Sq Ft
										459		460 Sq Ft
										460		461 Sq Ft
										461		462 Sq Ft
										462		463 Sq Ft
										463		464 Sq Ft
										464		465 Sq Ft
										465		466 Sq Ft
										466		467 Sq Ft
										467		468 Sq Ft
										468		469 Sq Ft
										469		470 Sq Ft
										470		471 Sq Ft
										471		472 Sq Ft
										472		473 Sq Ft
										473		474 Sq Ft
										474		475 Sq Ft
										475		476 Sq Ft
										476		477 Sq Ft
										477		478 Sq Ft
										478		479 Sq Ft
										479		480 Sq Ft
										480		481 Sq Ft
										481		482 Sq Ft
										482		483 Sq Ft
										483		484 Sq Ft
										484		485 Sq Ft
										485		486 Sq Ft
										486		487 Sq Ft
										487		488 Sq Ft
										488		489 Sq Ft
										489		490 Sq Ft
										490		491 Sq Ft
										491		492 Sq Ft
										492		493 Sq Ft
										493		494 Sq Ft
										494		495 Sq Ft
										495		496 Sq Ft
										496		497 Sq Ft
										497		498 Sq Ft
										498		499 Sq Ft
										499		500 Sq Ft
										500		501 Sq Ft
										501		502 Sq Ft
										502		503 Sq Ft
										503		504 Sq Ft
										504		505 Sq Ft
										505		506 Sq Ft
										506		507 Sq Ft
										507		508 Sq Ft
										508		509 Sq Ft
										509		510 Sq Ft
										510		511 Sq Ft
										511		512 Sq Ft
										512		513 Sq Ft
										513		514 Sq Ft
										514		515 Sq Ft
										515		516 Sq Ft
										516		517 Sq Ft
										517		518 Sq Ft
										518		519 Sq Ft
										519		520 Sq Ft
										520		521 Sq Ft
										521		522 Sq Ft
										522		523 Sq Ft
										523		524 Sq Ft
										524		525 Sq Ft
										525		526 Sq Ft
										526		527 Sq Ft
										527		528 Sq Ft
										528		529 Sq Ft
										529		530 Sq Ft
										530		531 Sq Ft
										531		532 Sq Ft
										532		533 Sq Ft
										533		534 Sq Ft
										534		535 Sq Ft
										535		536 Sq Ft
										536		537 Sq Ft
										537		538 Sq Ft
										538		539 Sq Ft
										539		540 Sq Ft
										540		541 Sq Ft
										541		542 Sq Ft
										542		543 Sq Ft
										543		544 Sq Ft
										544		545 Sq Ft
										545		546 Sq Ft
										546		547 Sq Ft
										547		548 Sq Ft
										548		549 Sq Ft
										549		550 Sq Ft
										550		551 Sq Ft
										551		552 Sq Ft
										552		553 Sq Ft
										553		554 Sq Ft
										554		555 Sq Ft
										555		556 Sq Ft
										556		557 Sq Ft
										557		558 Sq Ft
										558		559 Sq Ft
										559		560 Sq Ft
										560		561 Sq Ft
										561		562 Sq Ft
										562		563 Sq Ft
										563		564 Sq Ft
										564		565 Sq Ft
										565		566 Sq Ft
										566		567 Sq Ft
										567		568 Sq Ft
										568		569 Sq Ft
										569		570 Sq Ft
										570		571 Sq Ft
										571		572 Sq Ft
										572		573 Sq Ft
										573		574 Sq Ft
										574		575 Sq Ft
										575		576 Sq Ft
										576		577 Sq Ft
										577		578 Sq Ft
										578		579 Sq Ft
										579		580 Sq Ft
										580		581 Sq Ft
										581		582 Sq Ft
										582		583 Sq Ft
										583		584 Sq Ft
										584		585 Sq Ft
										585		586 Sq Ft
										586		587 Sq Ft
										587		588 Sq Ft
										588		589 Sq Ft
										589		590 Sq Ft
										590		591 Sq Ft
										591		592 Sq Ft
										592		593 Sq Ft
										593		594 Sq Ft
										594		595 Sq Ft
										595		596 Sq Ft
										596		597 Sq Ft
										597		598 Sq Ft
										598		599 Sq Ft
										599		600 Sq Ft
										600		601 Sq Ft
										601		602 Sq Ft
										602		603 Sq Ft
										603		604 Sq Ft
										604		605 Sq Ft
										605		606 Sq Ft
										606		607 Sq Ft
										607		608 Sq Ft
										608		609 Sq Ft
										609		610 Sq Ft
										610		611 Sq Ft
										611		612 Sq Ft
										612		613 Sq Ft
										613		614 Sq Ft
										614		615 Sq Ft
										615		616 Sq Ft
										616		617 Sq Ft
										617		618 Sq Ft
										618		619 Sq Ft
										619		620 Sq Ft
										620		621 Sq Ft
										621		622 Sq Ft
										622		623 Sq Ft
										623		624 Sq Ft
										624		625 Sq Ft
										625		626 Sq Ft
										626		627 Sq Ft
										627		628 Sq Ft
										628		629 Sq Ft
										629		630 Sq Ft
										630		631 Sq Ft
										631		632 Sq Ft
										632		633 Sq Ft
										633		634 Sq Ft
										634		635 Sq Ft
										635		636 Sq Ft
										636		637 Sq Ft
										637		638 Sq Ft
										638		639 Sq Ft
										639		640 Sq Ft
										640		641 Sq Ft
										641		642 Sq Ft
										642		643 Sq Ft
										643		644 Sq Ft
										644		645 Sq Ft
										645		646 Sq Ft
										646		647 Sq Ft
										647		648 Sq Ft
										648		649 Sq Ft
										649		650 Sq Ft
										650		651 Sq Ft
										651		652 Sq Ft
										652		653 Sq Ft
										653		654 Sq Ft
										654		655 Sq Ft
										655		656 Sq Ft
										656		657 Sq Ft
										657		658 Sq Ft
										658		659 Sq Ft
										659		660 Sq Ft
										660		661 Sq Ft
										661		662 Sq Ft
										662		663 Sq Ft
										663		664 Sq Ft
										664		665 Sq Ft
										665		666 Sq Ft
										666		667 Sq Ft
										667		668 Sq Ft
										668		669 Sq Ft
										669		670 Sq Ft
										670		671 Sq Ft
										671		672 Sq Ft
										672		673 Sq Ft
										673		674 Sq Ft
										674		675 Sq Ft
										675		676 Sq Ft
										676		677 Sq Ft
										677		678 Sq Ft
										678		679 Sq Ft
										679		680 Sq Ft
										680		681 Sq Ft
										681		682 Sq Ft
										682		683 Sq Ft
										683		684 Sq Ft
										684		685 Sq Ft
										685		686 Sq Ft
										686		687 Sq Ft
										687		688 Sq Ft
										688		689 Sq Ft
										689		690 Sq Ft
										690		691 Sq Ft
										691		692 Sq Ft
										692		693 Sq Ft
										693		694 Sq Ft
										694		695 Sq Ft
										695		696 Sq Ft
										696		697 Sq Ft
										697		698 Sq Ft
										698		699 Sq Ft
										699		700 Sq Ft
										700		701 Sq Ft
										701		702 Sq Ft
										702		703 Sq Ft
										703		704 Sq Ft
										704		705 Sq Ft
										705		706 Sq Ft
										706		707 Sq Ft
										707		708 Sq Ft
										708		709 Sq Ft
										709		710 Sq Ft
										710		711 Sq Ft
										711		712 Sq Ft
										712		713 Sq Ft
										713		714 Sq Ft
										714		715 Sq Ft
										715		716 Sq Ft
										716		717 Sq Ft
										717		718 Sq Ft
										718		719 Sq Ft
										719		720 Sq Ft
										720		721 Sq Ft
										721		722 Sq Ft
										722		723 Sq Ft
										723		724 Sq Ft
										724		725 Sq Ft
										725		726 Sq Ft
										726		727 Sq Ft
										727		728 Sq Ft
										728		729 Sq Ft
										729		730 Sq Ft
										730		731 Sq Ft
										731		732 Sq Ft
										732		733 Sq Ft
										733		734 Sq Ft
										734		735 Sq Ft
										735		736 Sq Ft
										736		737 Sq Ft
										737		738 Sq Ft
										738		739 Sq Ft
										739		740 Sq Ft
										740		741 Sq Ft
										741		742 Sq Ft
										742		743 Sq Ft
										743		744 Sq Ft
										744		745 Sq Ft
										745		746 Sq Ft
										746		747 Sq Ft
										747		748 Sq Ft
										748		749 Sq Ft
										749		750 Sq Ft
										750		751 Sq Ft
										751		752 Sq Ft
										752		753 Sq Ft
										753		754 Sq Ft
										754		755 Sq Ft
										755		756 Sq Ft
										756		757 Sq Ft
										757		758 Sq Ft
										758		759 Sq Ft
										759		760 Sq Ft
										760		761 Sq Ft
										761		762 Sq Ft
										762		763 Sq Ft
										763		764 Sq Ft
										764		765 Sq Ft
										765		766 Sq Ft
										766		767 Sq Ft
										767		768 Sq Ft
										768		769 Sq Ft
										769		770 Sq Ft
										770		771 Sq Ft
										771		772 Sq Ft
										772		773 Sq Ft
										773		774 Sq Ft
										774		775 Sq Ft
										775		776 Sq Ft
										776		777 Sq Ft
										777		778 Sq Ft
										778		779 Sq Ft
										779		780 Sq Ft
										780		781 Sq Ft
										781		782 Sq Ft
										782		783 Sq Ft
										783		784 Sq Ft
										784		785 Sq Ft
										785		786 Sq Ft
										786		787 Sq Ft
										787		788 Sq Ft
										788		789 Sq Ft
										789		790 Sq Ft
										790		791 Sq Ft
										791		792 Sq Ft
										792		793 Sq Ft
										793		794 Sq Ft
										794		795 Sq Ft
										795		796 Sq Ft
										796		797 Sq Ft
										797		798 Sq Ft
										798		799 Sq Ft
										799		800 Sq Ft
										800		801 Sq Ft
										801		802 Sq Ft
										802		803 Sq Ft
										803		804 Sq Ft
										804		805 Sq Ft
										805		806 Sq Ft
										806		807 Sq Ft
										807		808 Sq Ft
										808		809 Sq Ft
										809		810 Sq Ft
										810		811 Sq Ft
										811		812 Sq Ft
										812		813 Sq Ft
										813		814 Sq Ft
										814		815 Sq Ft
										815		816 Sq Ft
										816		817 Sq Ft
										817		818 Sq Ft
										818		819 Sq Ft
										819		820 Sq Ft
										820		821 Sq Ft
										821		822 Sq Ft
										822		823 Sq Ft
										823		824 Sq Ft
										824		825 Sq Ft
										825		826 Sq Ft
										826		827 Sq Ft
										827		828 Sq Ft
										828		829 Sq Ft
										829		830 Sq Ft
										830		831 Sq Ft
										831		832 Sq Ft
										832		833 Sq Ft
										833		834 Sq Ft
										834		835 Sq Ft
										835		836 Sq Ft
										836		837 Sq Ft
										837		838 Sq Ft
										838		839 Sq Ft
										839		840 Sq Ft
										840		841 Sq Ft
										841		842 Sq Ft
										842		843 Sq Ft
										843		844 Sq Ft
										844		845 Sq Ft
										845		846 Sq Ft
										846		847 Sq Ft
										847		848 Sq Ft
										848		849 Sq Ft
										849		850 Sq Ft
										850		851 Sq Ft
										851		852 Sq Ft
										852		853 Sq Ft
										853		854 Sq Ft
										854		855 Sq Ft
										855		856 Sq Ft
										856		857 Sq Ft
										857		858 Sq Ft
										858		859 Sq Ft
										859		860 Sq Ft
										860		861 Sq Ft
										861		862 Sq Ft
										862		863 Sq Ft
										863		864 Sq Ft
										864		865 Sq Ft
										865		866 Sq Ft
										866		867 Sq Ft
										867		868 Sq Ft
										868		869 Sq Ft
										869		870 Sq Ft
										870		871 Sq Ft
										871		872 Sq Ft
										872		873 Sq Ft
										873		874 Sq Ft
										874		875 Sq Ft
										875		876 Sq Ft
										876		877 Sq Ft
										877		878 Sq Ft
										878		879 Sq Ft
										879		880 Sq Ft
										880		881 Sq Ft
										881		882 Sq Ft
										882		883 Sq Ft
										883		884 Sq Ft
										884		885 Sq Ft
										885		886 Sq Ft
										886		887 Sq Ft
										887		888 Sq Ft
										888		889 Sq Ft
										889		890 Sq Ft
										890		891 Sq Ft
										891		892 Sq Ft
										892		893 Sq Ft
										893		894 Sq Ft
										894		895 Sq Ft
										895		896 Sq Ft
										896		897 Sq Ft
										897		898 Sq Ft
										898		899 Sq Ft
										899		900 Sq Ft
										900		901 Sq Ft
										901		902 Sq Ft
										902		903 Sq Ft
										903		904 Sq Ft
										904		905 Sq Ft
										905		906 Sq Ft
										906		907 Sq Ft
										907		908 Sq Ft
										908		909 Sq Ft
										909		910 Sq Ft
										910		911 Sq Ft
										911		912 Sq Ft
										912		913 Sq Ft
										913		914 Sq Ft
										914		915 Sq Ft
										915		916 Sq Ft
										916		917 Sq Ft
										917		918 Sq Ft
										918		919 Sq Ft
										919		920 Sq Ft
										920		921 Sq Ft
										921		922 Sq Ft
										922		923 Sq Ft
										923		924 Sq Ft
										924		925 Sq Ft
										925		926 Sq Ft
										926		927 Sq Ft
										927		928 Sq Ft
										928		929 Sq Ft
										929		930 Sq Ft
										930		931 Sq Ft
										931		932 Sq Ft
										932		933 Sq Ft
										933		934 Sq Ft
										934		935 Sq Ft
										935		936 Sq Ft
										936		937 Sq Ft
										937		938 Sq Ft
										938		939 Sq Ft
										939		940 Sq Ft
										940		941 Sq Ft
										941		942 Sq Ft
										942		943 Sq Ft
										943		944 Sq Ft
										944		945 Sq Ft
										945		946 Sq Ft
										946		947 Sq Ft
										947		948 Sq Ft
										948		949 Sq Ft
										949		950 Sq Ft
										950		951 Sq Ft
										951		952 Sq Ft
										952		953 Sq Ft
										953		954 Sq Ft
										954		955 Sq Ft
										955		956 Sq Ft
										956		957 Sq Ft
										957		958 Sq Ft
										958		959 Sq Ft
										959		960 Sq Ft
										960		961 Sq Ft
										961		962 Sq Ft
										962		963 Sq Ft
										963		964 Sq Ft
										964		965 Sq Ft
										965		966 Sq Ft
										966		967 Sq Ft
										967		968 Sq Ft
										968		969 Sq Ft
										969		970 Sq Ft
										970		971 Sq Ft
										971		972 Sq Ft
										972		973 Sq Ft
										973		974 Sq Ft
										974		975 Sq Ft
										975		976 Sq Ft
										976		977 Sq Ft
										977		978 Sq Ft
										978		979 Sq Ft
										979		980 Sq Ft
										980		981 Sq Ft
										981		982 Sq Ft
										982		983 Sq Ft
										983		984 Sq Ft
										984		985 Sq Ft
										985		986 Sq Ft
										986		987 Sq Ft
										987		988 Sq Ft
										988		989 Sq Ft
										989		990 Sq Ft
										990		991 Sq Ft
										991		992 Sq Ft
										992		993 Sq Ft
										993		994 Sq Ft
										994		995 Sq Ft
										995		996 Sq Ft
										996		997 Sq Ft
										997		998 Sq Ft
										998		999 Sq Ft
										999		1000 Sq Ft
										1000		1001 Sq Ft
										1001		1002 Sq Ft
										1002		1003 Sq Ft
										1003		1004 Sq Ft
										1004		1005 Sq Ft
										1005		1006 Sq Ft
										1006		1007 Sq Ft
										1007		1008 Sq Ft
										1008		1009 Sq Ft
										1009		1010 Sq Ft
										1010		1011 Sq Ft
										1011		1012 Sq Ft
										1012		1013 Sq Ft
										1013		1014 Sq Ft
										1014		1015 Sq Ft
										1015		1016 Sq Ft
										1016		1017 Sq Ft
										1017		1018 Sq Ft
										1018		1019 Sq Ft
										1019		1020 Sq Ft
										1020		1021 Sq Ft
										1021		1022 Sq Ft
										1022		1023 Sq Ft
										1023		1024 Sq Ft
										1024		1025 Sq Ft
										1025		1026 Sq Ft
										1026		1027 Sq Ft
										1027		1028 Sq Ft
										1028		1029 Sq Ft
										1029		1030 Sq Ft
										1030		1031 Sq Ft
										1031		1032 Sq Ft
										1032		1033 Sq Ft
										1033		1034 Sq Ft
										1034		1035 Sq Ft
										1035		1036 Sq Ft
										1036		1037 Sq Ft
										1037		1038 Sq Ft
										1038		1039 Sq Ft
										1039		1040 Sq Ft
										1040		1041 Sq Ft
										1041		1042 Sq Ft
										1042		1043 Sq Ft
										1043		1044 Sq Ft
										1044		1045 Sq Ft
										1045		1046 Sq Ft
										1046		1047 Sq Ft
										1047		1048 Sq Ft
										1048		1049 Sq Ft
										1049		1050 Sq Ft
										1050		1051 Sq Ft
										1051		1052 Sq Ft
										1052		1053 Sq Ft
										1053		1054 Sq Ft
										1054		1055 Sq Ft
										1055		1056 Sq Ft
										1056		1057 Sq Ft
										1057		1058 Sq Ft
										1058		1059 Sq Ft
										1059		1060 Sq Ft
										1060		1061 Sq Ft
										1061		1062 Sq Ft
										1062		1063 Sq Ft
										1063		1064 Sq Ft
										1064		1065 Sq Ft
										1065		1066 Sq Ft
										1066		1067 Sq Ft
										1067		1068 Sq Ft
										1068		1069 Sq Ft
										1069		1070 Sq Ft
										1070		1071 Sq Ft
										1071		1072 Sq Ft
										1072		1073 Sq Ft
										1073		1074 Sq Ft
										1074		1075 Sq Ft
										1075		1076 Sq Ft
										1076		1077 Sq Ft
										1077		1078 Sq Ft
										1078		1079 Sq Ft
										1079		1080 Sq Ft
										1080		1081 Sq Ft
										1081		1082 Sq Ft
										1082		1083 Sq Ft
										1083		1084 Sq Ft
										1084		1085 Sq Ft
										1085		1086 Sq Ft
										1086		1087 Sq Ft
										1087		1088 Sq Ft
										1088		1089 Sq Ft
										1089		1090 Sq Ft
										1090		1091 Sq Ft
										1091		1092 Sq Ft
										1092		1093 Sq Ft
										1093		1094 Sq Ft
										1094		1095 Sq Ft
										1095		1096 Sq Ft
										1096		1097 Sq Ft
										1097		1098 Sq Ft
										1098		1099 Sq Ft
										1099		1100 Sq Ft
										1100		1101 Sq Ft
										1101		1102 Sq Ft
										1102		1103 Sq Ft
										1103		1104 Sq Ft
										1104		1105 Sq Ft
										1105		1106 Sq Ft
										1106		1107 Sq Ft
										1107		1108 Sq Ft
										1108		1109 Sq Ft
										1109		1110 Sq Ft
										1110		1111 Sq Ft
										1111		1112 Sq Ft
										1112		1113 Sq Ft
										1113		1114 Sq Ft
										1114		1115 Sq Ft
										1115		1116 Sq Ft
										1116		1117 Sq Ft
										1117		1118 Sq Ft
										1118		1119 Sq Ft
										1119		1120 Sq Ft
										1120		1121 Sq Ft
										1121		1122 Sq Ft
										1122		1123 Sq Ft
										1123		1124 Sq Ft
										1124		1125 Sq Ft
										1125		1126 Sq Ft
										1126		1127 Sq Ft
										1127		1128 Sq Ft
										1128		1129 Sq Ft
										1129		1130 Sq Ft
										1130		1131 Sq Ft
										1131		1132 Sq Ft
										1132		1133 Sq Ft
										1133		1134 Sq Ft
										1134		1135 Sq Ft
										1135		1136 Sq Ft
										1136		1137 Sq Ft
										1137		1138 Sq Ft
										1138		1139 Sq Ft
										1139		1140 Sq Ft
										1140		1141 Sq Ft
										1141		1142 Sq Ft
										1142		1143 Sq Ft
										1143		1144 Sq Ft
										1144		1145 Sq Ft
										1145		1146 Sq Ft
										1146		1147 Sq Ft
										1147		1148 Sq Ft
										1148		1149 Sq Ft
										1149		1150 Sq Ft
										1150		1151 Sq Ft
										1151		1152 Sq Ft
										1152		1153 Sq Ft
										1153		1154 Sq Ft
										1154		1155 Sq Ft
										1155		1156 Sq Ft
										1156		1157 Sq Ft
										1157		1158 Sq Ft
										1158		1159 Sq Ft
										1159		1160 Sq Ft
										1160		1161 Sq Ft
										1161		1162 Sq Ft
										1162		1163 Sq Ft
										1163		1164 Sq Ft
										1164		1165 Sq Ft
										1165		1166 Sq Ft
										1166		1167 Sq Ft
										1167		1168 Sq Ft
										1168		1169 Sq Ft
										1169		1170 Sq Ft
										1170		1171 Sq Ft
										1171		1172 Sq Ft
										1172		1173 Sq Ft
										1173		1174 Sq Ft
										1174		1175 Sq Ft
										1175		1176 Sq Ft
										1176		1177 Sq Ft
										1177		1178 Sq Ft
										1178		1179 Sq Ft
										1179		1180 Sq Ft
										1180		1181 Sq Ft
										1181		1182 Sq Ft
										1182		1183 Sq Ft
										1183		1184 Sq Ft
										1184		1185 Sq Ft
										1185		1186 Sq Ft
										1186		1187 Sq Ft
										1187		1188 Sq Ft
										1188		1189 Sq Ft
										1189		1190 Sq Ft
										1190		1191 Sq Ft
										1191		1192 Sq Ft
										1192		1193 Sq Ft
										1193		1194 Sq Ft
										1194		1195 Sq Ft
										1195		1196 Sq Ft
										1196		1197 Sq Ft
										1197		1198 Sq Ft
										1198		1199 Sq Ft
										1199		1200 Sq Ft
										1200		1201 Sq Ft
										1201		1202 Sq Ft
										1202		1203 Sq Ft
										1203		1204 Sq Ft
										1204		1205 Sq Ft
										1205		1206 Sq Ft
										1206		1207 Sq Ft
										1207		1208 Sq Ft
										1208		1209 Sq Ft
										1209		1210 Sq Ft
										1210		1211 Sq Ft
										1211		1212 Sq Ft
										1212		1213 Sq Ft
										1213		1214 Sq Ft
										1214		1215 Sq Ft
										1215		1216 Sq Ft
										1216		1217 Sq Ft
										1217		1218 Sq Ft
										1218		1219 Sq Ft
										1219		1220 Sq Ft
										1220		1221 Sq Ft
										1221		1222 Sq Ft
										1222		1223 Sq Ft
										1223		1224 Sq Ft
										1224		1225 Sq Ft
										1225		1226 Sq Ft
										1226		1227 Sq Ft
										1227		1228 Sq Ft
										1228		1229 Sq Ft
										1229		1230 Sq Ft
										1230		1231 Sq Ft
										1231		1232 Sq Ft
										1232		1233 Sq Ft
										1233		1234 Sq Ft
										1234		1235 Sq Ft
										1235		1236 Sq Ft
										1236		1237 Sq Ft
										1237		1238 Sq Ft
										1238		1239 Sq Ft
										1239		1240 Sq Ft
										1240		1241 Sq Ft
										1241		1242 Sq Ft
										1242		1243 Sq Ft
										1243		1244 Sq Ft
										1244		1245 Sq Ft
										1245		1246 Sq Ft
										1246		1247 Sq Ft
										1247		1248 Sq Ft
										1248		1249 Sq Ft
										1249		1250 Sq Ft
										1250		1251 Sq Ft
										1251		1252 Sq Ft
										1252		1253 Sq Ft
										1253		1254 Sq Ft
										1254		1255 Sq Ft
										1255		1256 Sq Ft
										1256		1257 Sq Ft
										1257		1258 Sq Ft
										1258		1259 Sq Ft
										1259		1260 Sq Ft
										1260		1261 Sq Ft
										1261		1262 Sq Ft
										1262		1263 Sq Ft
										1263		1264 Sq Ft
										1264		1265 Sq Ft
										1265		1266 Sq Ft
										1266		1267 Sq Ft
										1267		1268 Sq Ft
										1268		1269 Sq Ft
										1269		1270 Sq Ft
										1270		1271 Sq Ft
										1271		1272 Sq Ft
										1272		1273 Sq Ft
										1273		1274 Sq Ft
										1274		1275 Sq Ft
										1275		1276 Sq Ft
										1276		1277 Sq Ft
										1277		1278 Sq Ft
										1278		1279 Sq Ft
										1279		1280 Sq Ft
										1280		1281 Sq Ft
										1281		1282 Sq Ft
										1282		1283 Sq Ft
										1283		1284 Sq Ft
										1284		1285 Sq Ft
										1285		1286 Sq Ft
										1286		1287 Sq Ft
										1287		1288 Sq Ft
										1288		1289 Sq Ft
										1289		1290 Sq Ft
										1290		1291 Sq Ft
										1291		1292 Sq Ft
										1292		1293 Sq Ft
										1293		1294 Sq Ft
										1294		1295 Sq Ft
										1295		1296 Sq Ft
										1296		1297 Sq Ft
										1297		1298 Sq Ft
										1298		1299 Sq Ft
										1299		1300 Sq Ft
										1300		1301 Sq Ft
										1301		1302 Sq Ft
										1302		1303 Sq Ft
										1303		1304 Sq Ft
										1304		1305 Sq Ft
										1305		1306 Sq Ft
										1306		1307 Sq Ft
										1307		1308 Sq Ft
										1308		1309 Sq Ft
										1309		1310 Sq Ft
										1310		1311 Sq Ft
										1311		1312 Sq Ft
										1312		1313 Sq Ft
										1313		1314 Sq Ft
										1314		1315 Sq Ft
										1315		1316 Sq Ft
										1316		1317 Sq Ft
										1317		1318 Sq Ft
										1318		1319 Sq Ft
										1319		1320 Sq Ft
										1320		1321 Sq Ft
										1321		1322 Sq Ft
										1322		1323 Sq Ft
										1323		1324 Sq Ft
										1324		1325 Sq Ft
										1325		1326 Sq Ft
										1326		1327 Sq Ft
										1327		1328 Sq Ft
										1328		1329 Sq Ft
										1329		1330 Sq Ft
										1330		1331 Sq Ft
										1331		1332 Sq Ft
										1332		1333 Sq Ft
										1333		1334 Sq Ft
										1334		1335 Sq Ft
										1335		1336 Sq Ft
										1336		1337 Sq Ft
										1337		1338 Sq Ft
										1338		1339 Sq Ft
										1339		1340 Sq Ft
										1340		1341 Sq Ft
										1341		1342 Sq Ft
										1342		1343 Sq Ft
										1343		1344 Sq Ft
										1344		1345 Sq Ft
										1345		1346 Sq Ft
										1346		1347 Sq Ft
										1347		1348 Sq Ft
										1348		1349 Sq Ft
										1349		1350 Sq Ft
										1350		1351 Sq Ft
										1351		1352 Sq Ft
										1352		1353 Sq Ft
										1353		1354 Sq Ft
										1354		1355 Sq Ft
										1355		1356 Sq Ft
										1356		1357 Sq Ft
										1357		1358 Sq Ft
										1358		1359 Sq Ft
										1359		1360 Sq Ft
										1360		1361 Sq Ft
										1361		1362 Sq Ft
										1362		1363 Sq Ft
										1363		1364 Sq Ft
										1364		1365 Sq Ft
										1365		1366 Sq Ft
										1366		1367 Sq Ft
										1367		1368 Sq Ft
										1368		1369 Sq Ft
										1369		1370 Sq Ft
										1370		1371 Sq Ft
										1371		1372 Sq Ft
										1372		1373 Sq Ft
										1373		1374 Sq Ft
										1374		1375 Sq Ft
										1375		1376 Sq Ft
										1376		1377 Sq Ft
										1377		1378 Sq Ft
										1378		1379 Sq Ft
										1379		1380 Sq Ft
										1380		1381 Sq Ft
										1381		1382 Sq Ft
										1382		1383 Sq Ft
										1383		1384 Sq Ft
										1384		1385 Sq Ft
										1385		1386 Sq Ft
										1386		1387 Sq Ft
										1387		1388 Sq Ft
										1388		1389 Sq Ft
										1389		1390 Sq Ft
										1390		1391 Sq Ft
										1391		1392 Sq Ft
										1392		1393 Sq Ft
										1393		1394 Sq Ft
										1394		1395 Sq Ft
										1395		1396 Sq Ft
										1396		1397 Sq Ft
										1397		1398 Sq Ft
										1398		1399 Sq Ft
										1399		1400 Sq Ft
										1400		1401 Sq Ft
										1401		1402 Sq Ft
										1402		1403 Sq Ft
										1403		1404 Sq Ft
										1404		1405 Sq Ft
										1405		1406 Sq Ft
										1406		1407 Sq Ft
										1407		1408 Sq Ft
										1408		1409 Sq Ft
										1409		1410 Sq Ft
										1410		1411 Sq Ft
										1411		1412 Sq Ft
										1412		1413 Sq Ft
										1413		1414 Sq Ft
										1414		1415 Sq Ft
										1415		1416 Sq Ft
										1416		1417 Sq Ft
										1417		1418 Sq Ft
										1418		1419 Sq Ft
										1419		1420 Sq Ft
										1420		1421 Sq Ft
										1421		1422 Sq Ft
										1422		1423 Sq Ft
										1423		1424 Sq Ft
										1424		1425 Sq Ft
										1425		1426 Sq Ft
										1426		1427 Sq Ft
										1427		1428 Sq Ft
										1428		1429 Sq Ft
										1429		1430 Sq Ft
										1430		1431 Sq Ft
										1431		1432 Sq Ft
										1432		1433 Sq Ft
										1433		1434 Sq Ft
										1434		1435 Sq Ft
										1435		1436 Sq Ft
										1436		1437 Sq Ft
										1437		1438 Sq Ft
										1438		1439 Sq Ft
										1439		1440 Sq Ft
										1440		1441 Sq Ft
										1441		1442 Sq Ft
										1442		1443 Sq Ft
										1443		1444 Sq Ft
										1444		1445 Sq Ft
										1445		1446 Sq Ft
										1446		1447 Sq Ft
										1447		1448 Sq Ft
										1448		1449 Sq Ft
										1449		1450 Sq Ft
										1450		1451 Sq Ft
										1451		1452 Sq Ft
										1452		1453 Sq Ft
										1453		1454 Sq Ft
										1454		1455 Sq Ft
										1455		1456 Sq Ft
										1456		1457 Sq Ft
										1457		1458 Sq Ft
										1458		1459 Sq Ft
										1459		1460 Sq Ft
										1460		1461 Sq Ft
										1461		1462 Sq Ft
										1462		1463 Sq Ft
										1463		1464 Sq Ft
										1464		1465 Sq Ft
										1465		1466 Sq Ft
										1466		1467 Sq Ft
										1467		1468 Sq Ft
										1468		1469 Sq Ft
										1469		1470 Sq Ft
										1470		1471 Sq Ft
										1471		1472 Sq Ft
										1472		1473 Sq Ft
										1473		1474 Sq Ft
										1474		1475 Sq Ft
										1475		1476 Sq Ft
										1476		1477 Sq Ft
										1477		1478 Sq Ft
										1478		1479 Sq Ft
										1479		1480 Sq Ft
										1480		1481 Sq Ft
										1481		1482 Sq Ft
										1482		1483 Sq Ft
										1483		1484 Sq Ft
										1484		1485 Sq Ft
										1485		1486 Sq Ft
										1486		1487 Sq Ft
										1487		1488 Sq Ft
										1488		1489 Sq Ft
										1489		1490 Sq Ft
										1490		1491 Sq Ft
										1491		1492 Sq Ft
										1492		1493 Sq Ft
										1493		1494 Sq Ft
										1494		1495 Sq Ft
										1495		1496 Sq Ft
										1496		1497 Sq Ft
										1497		1498 Sq Ft
										1498		1499 Sq Ft
										1499		1500 Sq Ft
										1500		1501 Sq Ft
										1501		1502 Sq Ft
										1502		1503 Sq Ft
										1503		1504 Sq Ft
										1504		1505 Sq Ft
										1505		1506 Sq Ft
										1506		1507 Sq Ft
										1507		1508 Sq Ft
										1508		1509 Sq Ft
										1509		1510 Sq Ft
										1510		1511 Sq Ft
										1511		1512 Sq Ft
										1512		1513 Sq Ft
										1513		1514 Sq Ft
										1514		1515 Sq Ft
										1515		1516 Sq Ft
										1516		1517 Sq Ft
										1517		1518 Sq Ft
										1518		1519 Sq Ft
										1519		1520 Sq Ft
										1520		1521 Sq Ft
										1521		1522 Sq Ft
										1522		1523 Sq Ft
										1523		1524 Sq Ft
										1524		1525 Sq Ft
										1525		1526 Sq Ft
										1526		1527 Sq Ft
										1527		1528 Sq Ft
										1528		1529 Sq Ft
										1529		1530 Sq Ft
										1530		1531 Sq Ft
										1531		1532 Sq Ft
										1532		1533 Sq Ft
										1533		1534 Sq Ft
										1534		1535 Sq Ft
										1535		1536 Sq Ft
										1536		1537 Sq Ft
										1537		1538 Sq Ft
										1538		1539 Sq Ft
										1539		1540 Sq Ft
										1540		1541 Sq Ft
										1541		1542 Sq Ft
										1542		1543 Sq Ft
										1543		1544 Sq Ft
										1544		1545 Sq Ft
										1545		1546 Sq Ft
										1546		1547 Sq Ft
										1547		1548 Sq Ft
										1548		1549 Sq Ft
										1549		1550 Sq Ft
										1550		1551 Sq Ft
										1551		1552 Sq Ft
										1552		1553 Sq Ft
										1553		1554 Sq Ft
										1554		1555 Sq Ft
										1555		1556 Sq Ft
										1556		1557 Sq Ft
										1557		1558 Sq Ft
										1558		1559 Sq Ft
										1559		1560 Sq Ft
										1560		1561 Sq Ft
										1561		1562 Sq Ft
										1562		1563 Sq Ft
										1563		1564 Sq Ft
										1564		1565 Sq Ft
										1565		1566 Sq Ft
										1566		1567 Sq Ft
										1567		1568 Sq Ft
										1568		1569 Sq Ft
										1569		1570 Sq Ft
										1570		1571 Sq Ft
										1571		1572 Sq Ft
										1572		1573 Sq Ft
										1573		1574 Sq Ft
										1574		1575 Sq Ft
										1575		1576 Sq Ft
										1576		1577 Sq Ft
										1577		1578 Sq Ft
										1578		1579 Sq Ft
										1579		1580 Sq Ft
										1580		1581 Sq Ft
										1581		1582 Sq Ft
										1582		1583 Sq Ft
										1583		1584 Sq Ft
										1584		1585 Sq Ft
										1585		1586 Sq Ft
										1586		1587 Sq Ft
										1587		1588 Sq Ft
										1588		1589 Sq Ft
										1589		1590 Sq Ft
										1590		1591 Sq Ft
										1591		1592 Sq Ft
										1592		1593 Sq Ft
										1593		1594 Sq Ft
										1594		1595 Sq Ft
										1595		1596 Sq Ft
										1596		1597 Sq Ft
										1597		1598 Sq Ft
										1598		1599 Sq Ft
										1599		1600 Sq Ft
										1600		1601 Sq Ft
										1601		1602 Sq Ft
										1602		1603 Sq Ft
										1603		1604 Sq Ft
										1604		1605 Sq Ft
										1605		1606 Sq Ft
										1606		1607 Sq Ft
										1607		1608 Sq Ft
										1608		1609 Sq Ft
										1609		1610 Sq Ft
										1610		1611 Sq Ft
										1611		1612 Sq Ft
										1612		1613 Sq Ft
										1613		1614 Sq Ft
										1614		1615 Sq Ft
										1615		1616 Sq Ft
										1616		1617 Sq Ft
										1617		1618 Sq Ft
										1618		1619 Sq Ft
										1619		1620 Sq Ft
										1620		1621 Sq Ft
										1621		1622 Sq Ft
										1622		1623 Sq Ft
										1623		1624 Sq Ft
										1624		1625 Sq Ft
										1625		1626 Sq Ft
										1626		1627 Sq Ft
										1627		1628 Sq Ft
										1628		1629 Sq Ft
										1629		1630 Sq Ft
										1630		1631 Sq Ft
										1631		1632 Sq Ft
										1632		1633 Sq Ft
										1633		1634 Sq Ft
										1634		1635 Sq Ft
										1635		1636 Sq Ft
										1636		1637 Sq Ft
										1637		1638 Sq Ft
										1638		1639 Sq Ft
										1639		1640 Sq Ft
										1640		1641 Sq Ft
										1641		1642 Sq Ft
										1642		1643 Sq Ft
										1643		1644 Sq Ft
										1644		1645 Sq Ft
										1645		1646 Sq Ft
										1646		1647 Sq Ft
										1647		1648 Sq Ft
										1648		1649 Sq Ft
										1649		1650 Sq Ft
										1650		1651 Sq Ft
										1651		1652 Sq Ft
										1652		1653 Sq Ft
										1653		1654 Sq Ft
										1654		1655 Sq Ft
										1655		1656 Sq Ft
										1656		1657 Sq Ft
										1657		1658 Sq Ft
										1658		1659 Sq Ft
										1659		1660 Sq Ft
										1660		1661 Sq Ft
										1661		1662 Sq Ft
										1662		1663 Sq Ft
										1663		1664 Sq Ft
										1664		1665 Sq Ft
										1665		1666 Sq Ft
										1666		1667 Sq Ft
										1667		1668 Sq Ft
										1668		1669 Sq Ft
										1669		1670 Sq Ft
										1670		1671 Sq Ft
										1671		1672 Sq Ft
										1672		1673 Sq Ft
										1673		1674 Sq Ft
										1674		1675 Sq Ft
										1675		1676 Sq Ft
										1676		1677 Sq Ft
										1677		1678 Sq Ft
										1678		1679 Sq Ft
										1679		1680 Sq Ft
										1680		1681 Sq Ft
										1681		1682 Sq Ft
										1682		1683 Sq Ft
										1683		1684 Sq Ft
										1684		1685 Sq Ft
										1685		1686 Sq Ft
										1686		1687 Sq Ft
										1687		1688 Sq Ft
										1688		1689 Sq Ft
										1689		1690 Sq Ft
										1690		1691 Sq Ft
										1691		1692 Sq Ft
										1692		1693 Sq Ft
										1693		1694 Sq Ft
										1694		1695 Sq Ft
										1695		1696 Sq Ft
										1696		1697 Sq Ft
										1697		1698 Sq Ft
										1698		1699 Sq Ft
										1699		1700 Sq Ft
										1700		1701 Sq Ft
										1701		1702 Sq Ft
										1702		1703 Sq Ft
										1703		1704 Sq Ft
										1704		1705 Sq Ft
										1705		1706 Sq Ft
										1706		1707 Sq Ft
										1707		1708 Sq Ft
										1708		1709 Sq Ft
										1709		1710 Sq Ft
										1710		1711 Sq Ft
										1711		1712 Sq Ft
										1712		1713 Sq Ft
										1713		1714 Sq Ft
										1714		1715 Sq Ft
										1715		1716 Sq Ft
										1716		1717 Sq Ft
										1717		1718 Sq Ft
										1718		1719 Sq Ft
										1719		1720 Sq Ft
										1720		1721 Sq Ft
										1721		1722 Sq Ft
										1722		1723 Sq Ft
										1723		1724 Sq Ft
										1724		1725 Sq Ft
										1725		1726 Sq Ft
										1726		1727 Sq Ft
										1727		1728 Sq Ft
										1728		1729 Sq Ft
										1729		1730 Sq Ft
										1730		1731 Sq Ft
										1731		1732 Sq Ft
										1732		1733 Sq Ft
										1733		1734 Sq Ft
										1734		1735 Sq Ft
										1735		1736 Sq Ft
										1736		1737 Sq Ft
										1737		1738 Sq Ft
										1738		1739 Sq Ft
										1739		1740 Sq Ft
										1740		1741 Sq Ft
										1741		1742 Sq Ft
										1742		1743 Sq Ft
										1743		1744 Sq Ft
										1744		1745 Sq Ft
										1745		1746 Sq Ft
										1746		1747 Sq Ft
										1747		1748 Sq Ft
										1748		1749 Sq Ft
										1749		1750 Sq Ft
										1750		1751 Sq Ft
										1751		1752 Sq Ft
										1752		1753 Sq Ft
										1753		1754 Sq Ft
										1754		1755 Sq Ft
										1755		1756 Sq Ft
										1756		1757 Sq Ft
										1757		1758 Sq Ft
										1758		1759 Sq Ft
										1759		1760 Sq Ft
										1760		1761 Sq Ft
										1761		1762 Sq Ft
										1762		1763 Sq Ft
										1763		1764 Sq Ft
										1764		1765 Sq Ft
										1765		1766 Sq Ft
										1766		1767 Sq Ft
										1767		1768 Sq Ft
										1768		1769 Sq Ft
										1769		1770 Sq Ft
										1770		1771 Sq Ft
										1771		1772 Sq Ft
										1772		1773 Sq Ft
										1773		1774 Sq Ft
										1774		1775 Sq Ft
										1775		1776 Sq Ft
										1776		1777 Sq Ft
										1777		1778 Sq Ft
										1778		1779 Sq Ft
										1779		1780 Sq Ft
										1780		1781 Sq Ft
										1781		1782 Sq Ft
										1782		1783 Sq Ft
										1783		1784 Sq Ft
										1784		1785 Sq Ft
										1785		1786 Sq Ft
										1786		1787 Sq Ft
										1787		1788 Sq Ft
										1788		1789 Sq Ft
										1789		1790 Sq Ft
										1790		1791 Sq Ft
										1791		1792 Sq Ft
										1792		1793 Sq Ft
										1793		1794 Sq Ft
										1794		1795 Sq Ft
										1795		1796 Sq Ft
										1796		1797 Sq Ft
										1797		1798 Sq Ft
										1798		1799 Sq Ft
										1799		1800 Sq Ft
										1800		1801 Sq Ft
										1801		1802 Sq Ft
										1802		1803 Sq Ft
										1803		1804 Sq Ft
										1804		1805 Sq Ft
										1805		1806 Sq Ft
										1806		1807 Sq Ft
										1807		1808 Sq Ft
										1808		1809 Sq Ft
										1809		1810 Sq Ft
										1810		1811 Sq Ft
										1811		1812 Sq Ft
										1812		1813 Sq Ft
										1813		1814 Sq Ft
										1814		1815 Sq Ft
										1815		1816 Sq Ft
										1816		1817 Sq Ft
										1817		1818 Sq Ft
										1818		1819 Sq Ft
										1819		1820 Sq Ft
										1820		1821 Sq Ft
										1821		1822 Sq Ft
										1822		1823 Sq Ft
										1823		1824 Sq Ft
										1824		1825 Sq Ft
										1825		1826 Sq Ft
										1826		1827 Sq Ft
										1827		1828 Sq Ft
										1828		1829 Sq Ft
										1829		1830 Sq Ft
										1830		1831 Sq Ft
										1831		1832 Sq Ft
										1832		1833 Sq Ft
										1833		1834 Sq Ft
										1834		1835 Sq Ft
										1835		1836 Sq Ft
										1836		1837 Sq Ft
										1837		1838 Sq Ft
										1838		1839 Sq Ft
										1839		1840 Sq Ft
										1840		1841 Sq Ft
										1841		1842 Sq Ft
										1842		1843 Sq Ft
										1843		1844 Sq Ft
										1844		1845 Sq Ft
										1845		1846 Sq Ft
										1846		1847 Sq Ft
										1847		1848 Sq Ft
										1848		1849 Sq Ft
										1849		1850 Sq Ft
										1850		1851 Sq Ft
										1851		1852 Sq Ft
										1852		1853 Sq Ft
										1853		1854 Sq Ft
										1854		1855 Sq Ft
										1855		1856 Sq Ft
										1856		1857 Sq Ft
										1857		1858 Sq Ft
										1858		1859 Sq Ft
										1859		1860 Sq Ft
										1860		1861 Sq Ft
										1861		1862 Sq Ft
										1862		1863 Sq Ft
										1863		1864 Sq Ft
										1864		1865 Sq Ft
										1865		1866 Sq Ft
										1866		1867 Sq Ft
										1867		1868 Sq Ft
										1868		1869 Sq Ft
										1869		1870 Sq Ft
										1870		1871 Sq Ft
										1871		1872 Sq Ft
										1872		1873 Sq Ft
										1873		1874 Sq Ft
										1874		1875 Sq Ft
										1875		1876 Sq Ft
										1876		1877 Sq Ft
										1877		1878 Sq Ft
										1878		1879 Sq Ft
										1879		1880 Sq Ft
										1880		1881 Sq Ft
										1881		1882 Sq Ft
										1882		1883 Sq Ft
										1883		1884 Sq Ft
										1884		1885 Sq Ft
										1885		1886 Sq Ft
										1886		1887 Sq Ft
										1887		1888 Sq Ft
										1888		1889 Sq Ft
										1889		1890 Sq Ft
										1890		1891 Sq Ft
										1891		1892 Sq Ft
										1892		1893 Sq Ft
										1893		1894 Sq Ft
										1894		1895 Sq Ft
										1895		1896 Sq Ft
										1896		1897 Sq Ft
										1897		1898 Sq Ft
										1898		1899 Sq Ft
										1899		1900 Sq Ft
										1900		1901 Sq Ft
										1901		1902 Sq Ft
										1902		1903 Sq Ft
										1903		1904 Sq Ft
										1904		1905 Sq Ft
										1905		1906 Sq Ft
										1906		1907 Sq Ft
										1907		1908 Sq Ft
										1908		1909 Sq Ft
										1909		1910 Sq Ft
										1910		1911 Sq Ft
										1911		1912 Sq Ft
										1912		1913 Sq Ft
										1913		1914 Sq Ft
										1914		1915 Sq Ft
										1915		1916 Sq Ft
										1916		1917 Sq Ft
										1917		1918 Sq Ft
										1918		1919 Sq Ft
										1919		1920 Sq Ft
										1920		1921 Sq Ft
										1921		1922 Sq Ft
										1922		1923 Sq Ft
										1923		1924 Sq Ft
										1924		1925 Sq Ft
										1925		1926 Sq Ft
										1926		1927 Sq Ft
										1927		1928 Sq Ft
										1928		1929 Sq Ft
										1929		1930 Sq Ft
										1930		1931 Sq Ft
										1931		1932 Sq Ft
										1932		1933 Sq Ft
										1933		1934 Sq Ft
										1934		1935 Sq Ft
										1935		1936 Sq Ft
										1936		1937 Sq Ft
										1937		1938 Sq Ft
										1938		1939 Sq Ft
										1939		1940 Sq Ft
										1940		1941 Sq Ft
										1941		1942 Sq Ft
										1942		1943 Sq Ft
										1943		1944 Sq Ft
										1944		1945 Sq Ft
										1945		1946 Sq Ft
										1946		1947 Sq Ft
										1947		1948 Sq Ft
										1948		1949 Sq Ft
										1949		1950 Sq Ft
										1950		1951 Sq Ft
										1951		1952 Sq Ft
										1952		1953 Sq Ft
										1953		1954 Sq Ft
										1954		1955 Sq Ft
										1955		1956 Sq Ft
										1956		1957 Sq Ft
										1957		1958 Sq Ft
										1958		1959 Sq Ft
										1959		1960 Sq Ft
										1960		1961 Sq Ft
										1961		1962 Sq Ft
										1962		1963 Sq Ft
										1963		1964 Sq Ft
										1964		1965 Sq Ft
										1965		1966 Sq Ft
										1966		1967 Sq Ft
										1967		1968 Sq Ft
										1968		1969 Sq Ft
										1969		1970 Sq Ft
										1970		1971 Sq Ft
										1971		1972 Sq Ft
										1972		1973 Sq Ft
										1973		1974 Sq Ft
										1974		1975 Sq Ft
										1975		1976 Sq Ft
										1976		1977 Sq Ft
										1977		1978 Sq Ft
										1978		1979 Sq Ft
										1979		1980 Sq Ft
										1980		1981 Sq Ft
										1981		1982 Sq Ft
										1982		1983 Sq Ft
										1983		1984 Sq Ft
										1984		1985 Sq Ft
										1985		1986 Sq Ft
										1986		1987 Sq Ft
										1987		1988 Sq Ft
										1988		1989 Sq Ft
										1989		1990 Sq Ft
										1990		1991 Sq Ft
										1991		1992 Sq Ft
										1992		1993 Sq Ft
										1993		1994 Sq Ft
										1994		1995 Sq Ft
										1995		1996 Sq Ft
										1996		1997 Sq Ft
										1997		1998 Sq Ft
										1998		1999 Sq Ft
[truncated: 21,379 more rows]

## Sheet: Definitions
Definitions & Abbreviations used in the study
Sl. No.
1	APRTSS	Andhra Pradesh Right to Sight Society
2	Auto Ref.	Auto Refractometer
3	CAS	Civil Assistant Surgeon Ophthalmologist working in Government Sector
4	CEO	Chief Executive Officer
5	CME	Continuing Medical Education
6	CS	Civil Surgeon Ophthalmologist working in Government Sector
7	DBCS or DHS	District Blindness Control Society or District Health Society
8	Dept Head	Department Head
9	Dir	Director
10	DO / DOMS	Diploma In Ophthalmology
11	DPM	District Program Manager
12	ECCE	Extra Capsular Cataract Extraction
13	Edu & Training	Education & Training
14	EMR	Electronic Medical Records
15	Eye Bank	A Place wherein eye balls or tissues are stored, preserved for corneal transplantation
16	Eye Collection Centre	Facility available only for collection of eye balls or tissues to be transported to an eye bank for evaluation & preservation
17	GIA	Grant in Aid
18	Government	Government of India or Government of Andhra Pradesh
19	Illiterate	The person who is not able to read or write
20	International NGO	Non Governmental Organizations who are in eye care operating in more than one country
21	ITDA	Integrated Tribal Development Area
22	Junior Consultant	Ophthalmologists having less than 10 years of experience
23	Major Surgery	All Intra Ocular surgeries, Strabismus surgery, Orbitotomies, Ptosis surgery, Enucleation with implants, perforating injuries of the globe, Intra ocular foreign bodies
24	Minor Surgery	All surgeries and procedures not included in the list of major surgeries
25	MBBS	Bachelor Medicine & Bachelor of Surgery
26	MLOP	Mid Level Ophthalmic Person (including optometrists, Refractionists, ophthalmic assistants, ophthalmic officers, trained ophthalmic nurses etc.,)
27	Mobile Ophthalmic Surgeon	Ophthalmologist assigned exclusively for eye camps
28	MS / MD/ DNB	Master of Ophthalmology
29	NGO	Non Governmental Organizations (Local, State and National)
30	NM	Non Medical
31	Non Teaching	Eye Care facilities which do not have educational facilities for ophthalmologists
32	OCT	Optical Coherence Tomography
33	OPD	Out Patient Department
34	OT or OR	Operation Theatre or Operation Rooms
35	PG	Post Graduate
36	Phaco	Phaco Emulsification for Cataract Surgery
37	Primary	Eye Care facilities where primary eye care services are present
38	Private	Eye Care facilities which are run for profit
39	Pt.Care.	Patient Care Services
40	Rural Area	A population less than 5000, density of the population less than 400/sq/km., more than 25% of the male working population is engaged in agricultural pursuits
41	Secondary	Eye Care facilities which are doing ophthalmic surgery
42	Senior Consultant	Ophthalmologists having more than 10 years of experience
43	SICS	Small Incision Cataract Surgery
44	Supdt	Superintendent
45	Teaching	Eye Care Institutions with education and training for ophthalmologists like MS/MD/DO/DNB/DOMS
46	Tertiary	Eye Care facilities which are having two or more than two sub-specialities, eg; Cornea, Glaucoma, Retina & Pediatric Ophthalmology
47	UG	Under Graduate
48	Urban	(a). All places with a municipality, corporation or cantonment or notified town area. (b). All other places which satisfied the following criteria; (1) A minimum of population of 5000, (2) Atleast 75% of male working population was non-agricultural, (3) A density of population atleast 400/sq.km.
49	Voluntary	Not for profit organizations registered under an appropriate ACT of the Government
Directions to fill up the questionnaire
The questionnaire contains boxes to fill up / write the answers
Some of the questions are of yes/no type, you have to tick the appropriate boxes
Some of the questions have multiple options you can tick more than one box as applicable to you
Some of the questions may not be applicable to you, you can skip them
Some of them are open ended questions to which you have to write / respond

## Sheet: book 2
Data on Ophthalmologists
(To be filled in by all ophthalmologists)
The purpose of the questionnaire is to obtain information on knowledge, skills and experience of the ophthalmologists
1	Do you perform Ophthalmic Surgery
2	Are you a sub-specialist			If No skip Ques. 3-5
	If Yes
3	Name of the sub-speciality practicing	Cornea Glaucoma	Retina Pediatric	Oculoplasty Others (mention)
4	Nature of Training underwent in sub-speciality	Short Term (< one year)	Long Term ( > One year)
5	No. of years working in sub-speciality	0-5 6-10	11-15 16-20	> 21
6	How many cataract surgeries do you perform per month (average):	1-10 11-50	51-100 101-200	> 201
7	Which principal method do you follow for cataract surgeries	ECCE SICS	Phaco Other
8	Professional Experience (No. of years)	Teaching	Non Teaching
9	Have you ever published papers			If No skip Ques. 10 & 11
10	If Yes, No. of papers published	International Journals	National & state Journals
11	No. of papers or posters presented in the conferences
12	Do you participate in any research activity
13	Any additional administrative job you are working	Dept Head Superintendent	DPM Others
14	No. of years in the additional job
15	Did you receive any training apart from the fellowship in sub-speciality
16	If Yes, Nature of training			Year of training
	If No, skip question 16	ECCE	Duration
		SICS	Duration
		Phaco	Duration
		Lasers	Duration
		Short term (< 1 year) mention	Duration
		Others (mention)	Duration
17	Are you trainer to any of the above courses or in any subspecialities
18	If yes, mention the training you impart, if no skip next question
19	The number of ophthalmologists you trained including the fellows in subspecialities	20
20	Are you familiar with Electronic Medical Record System
21	If Yes, did you receive formal training
22	Have you heard about APRTSS	Just heard about organization	Know something about APRTSS	Know completely about activities of APRTSS	Not heard about APRTSS
Ophthalmologists who received training under sponsorship of AP Right To Sight Society should fill in the following
			Year of training
23	ECCE
24	SICS
25	Phaco
26	Lasers
27	Short Term Fellowship (< 1 year)
28	Cornea
29	Glaucoma
30	Retina
31	Pediatric
32	Others (mention)
33	Long Term Fellowship (> 1 year)
34	Cornea
35	Glaucoma
36	Retina
37	Pediatric
38	Others (mention)
39	Diploma in Community Ophthalmology
40	Masters in Community Eye Health
41	What are you doing now that you could not do before (after training)
18	What is the skill level after training?
19	Was the training helpful
20	If Yes How did it help?
21	Did your output and outcomes increased after training?
22	If yes: Details
23	If No: Details

## Sheet: Demographic details
Demographic details
(To be filled in by all participants)
42	First Name: Srinivasa	Last Name: Pallerla	Middle Name: Reddy
43	Gender	Male	Female
44	Year of Birth
45	Address with phone number & email id
46	Designation	Professor Asst. Prof.	CS CAS	Jr. Consultant Sr. Consultant
		Supdt./Dir. Administrator	MLOP Others
47	Educational Qualifications	MBBS D.O. / DOMS	M.S. / DNB Post-Doctorate	Pre Degree (Non Medical) Degree/NM Masters /NM
			Others
48	Experience	In years
49	Name of the Place presently working	APRTSS
		Teaching Non Teaching
		Tertiary Secondary	Primary
		Government NGO	Private
